# Supplementary material for: The Effectiveness of Photobiomodulation Therapy on Perineal Pain and Wound Healing After Episiotomy—A Systematic Review and Meta-Analysis
Source: J Clin Med. 2026 Jan 25;15(3):964. doi: 10.3390/jcm15030964 (PMC12897679; doi:10.3390/jcm15030964)
Supplement: Supplementary file 1 [file jcm-15-00964-s001.zip]

Archive with 2 entries (2 files):
- Supplementary File S1. PRISMA 2020 checklist.pdf
- Supplementary File S2. PubMed Search Strategy.pdf
